# Supplementary material for: Activation of the S100A8/A9 Alarmin Amplifies Inflammatory Pathways in Equine Ascending Placentitis
Source: Int J Mol Sci. 2026 Feb 4;27(3):1550. doi: 10.3390/ijms27031550 (PMC12897833; doi:10.3390/ijms27031550)
Supplement: Supplementary file 1 [file ijms-27-01550-s001.zip]

Archive with 4 entries (4 files):
- ijms-4051037-Figure S1.pdf
- ijms-4051037-Table S1. S100A8_S100A9.pdf
- ijms-4051037-Table S2. S100A8_9.xlsx
- ijms-4051037-Table S3. S100A8_A9.xlsx
