# Supplementary material for: Activation of the S100A8/A9 Alarmin Amplifies Inflammatory Pathways in Equine Ascending Placentitis
Source: Int J Mol Sci. 2026 Feb 4;27(3):1550. doi: 10.3390/ijms27031550 (PMC12897833; doi:10.3390/ijms27031550)
Supplement: Supplementary file 1 [file ijms-27-01550-s001.zip › ijms-4051037-Table S2. S100A8_9.xlsx]

## Sheet: Sheet1
Table S2. Gestational age of experimental model mares.
Sample ID	Days of pregnancy when euthanized
Control 1	286
Control 2	288
Control 3	296
Control 4	287
Control 5	288
Chronic 1	285
Chronic 2	288
Chronic 3	286
Chronic 4	290
Chronic 5	290
Chronic 6	288
Acute 1	288
Acute 2	286
Acute 3	293
Acute 4	294
Acute 5	295
