# Supplementary material for: Activation of the S100A8/A9 Alarmin Amplifies Inflammatory Pathways in Equine Ascending Placentitis
Source: Int J Mol Sci. 2026 Feb 4;27(3):1550. doi: 10.3390/ijms27031550 (PMC12897833; doi:10.3390/ijms27031550)
Supplement: Supplementary file 1 [file ijms-27-01550-s001.zip › ijms-4051037-Table S3. S100A8_A9.xlsx]

## Sheet: Sheet1
Table S3. Clinical and pathological findings for the control and clinical ascending placentitis mares.
Sample ID	Mare age (yr)	Gestational age (days)	Foal weight (lb)	Neonatal status	Pathogen isolated and/or PCR result
Control 1	17	347	135	Live	No test
Control 2	6	NA	108	Live	No test
Control 3	9	339	130	Live	No test
Control 4	10	345	130	Live	Negative
Ascending Placentitis 1	20	327	74	Live	Esherichia coli (moderate), Gram negative bacillus (moderate), Nonpathogenic
Ascending Placentitis 2	14	325	NA	NA	Streptococcus equi zooepidemicus (numerous), Nonpathogenic
Ascending Placentitis 3	16	323	NA	Dead	Streptococcus equi zooepidemicus (numerous), Nonpathogenic
Ascending Placentitis 4	10	321	93	Dead	Escherichia coli (numerous), Nonpathogenic
NA = not available
